# Supplementary material for: Molecular Mechanisms of Cold Stress Response in Strawberry and Breeding Strategies
Source: Curr Issues Mol Biol. 2025 Nov 20;47(11):966. doi: 10.3390/cimb47110966 (PMC12651795; doi:10.3390/cimb47110966)
Supplement: Supplementary file 1 [file cimb-47-00966-s001.zip]

Archive with 1 entries (1 files):
- cimb-3927720-supplementary.pdf
